# Supplementary material for: Protein and Microbial Biomarkers in Sputum Discern Acute and Latent Tuberculosis in Investigation of Pastoral Ethiopian Cohort
Source: Front Cell Infect Microbiol. 2021 Jun 4;11:595554. doi: 10.3389/fcimb.2021.595554 (PMC8212885; doi:10.3389/fcimb.2021.595554)
Supplement: Supplementary file 5 [file Table_2.xlsx]

## Sheet: Data for Volcano Plot Fig 4
Supplementary Table 2: Quantitative protein differences comparing sputum proteomes from TB versus LTBI cohorts
Accession	Gene Name	Fold change (PTB/LTBI), log2	p value, -log10	Protein Description
P02763	ORM1	2.55814	5.05531	Alpha-1-acid glycoprotein 1
P08133	ANXA6	2.46397	4.58294	Annexin A6
P02794	FTH1	2.42921	6.60468	Ferritin heavy chain;Ferritin heavy chain, N-terminally processed
P27105	STOM	2.30249	4.6201	Erythrocyte band 7 integral membrane protein
P19652	ORM2	2.15785	4.57822	Alpha-1-acid glycoprotein 2
Q9HDC9	APMAP	2.12996	4.84144	Adipocyte plasma membrane-associated protein
P04179	SOD2	2.1001	3.87157	Superoxide dismutase [Mn], mitochondrial
P0C0L5	C4B	2.09636	2.53131	Complement C4-B;Complement C4 beta chain;Complement C4-B alpha chain
P00738	HP	2.09124	3.37251	Haptoglobin;Haptoglobin alpha chain;Haptoglobin beta chain
P22894	MMP8	2.06565	4.74337	Neutrophil collagenase
P04040	CAT	2.02943	3.00381	Catalase
P02741	CRP	2.01002	4.46956	C-reactive protein;C-reactive protein(1-205)
P05107	ITGB2	1.88066	3.25393	Integrin beta-2
P01011	SERPINA3	1.8756	2.20329	Alpha-1-antichymotrypsin;Alpha-1-antichymotrypsin His-Pro-less
O75594	PGLYRP1	1.8152	3.33842	Peptidoglycan recognition protein 1
P01009	SERPINA1	1.78525	2.36158	Alpha-1-antitrypsin;Short peptide from AAT
P02748	C9	1.70506	3.47337	Complement component C9;Complement component C9a;Complement component C9b
P05155	SERPING1	1.68091	2.78317	Plasma protease C1 inhibitor
P04004	VTN	1.68014	3.11084	Vitronectin;Vitronectin V65 subunit;Vitronectin V10 subunit;Somatomedin-B
P04114	APOB	1.65559	2.10024	Apolipoprotein B-100;Apolipoprotein B-48
A0M8Q6	IGLC7	1.62491	5.85306	Ig lambda-7 chain C region
P02743	APCS	1.60244	4.71239	Serum amyloid P-component;Serum amyloid P-component(1-203)
P02675	FGB	1.59685	2.35325	Fibrinogen beta chain;Fibrinopeptide B;Fibrinogen beta chain
P00390	GSR	1.56908	2.7127	Glutathione reductase, mitochondrial
P02790	HPX	1.53637	2.56471	Hemopexin
P41218	MNDA	1.5176	2.02572	Myeloid cell nuclear differentiation antigen
P36222	CHI3L1	1.48015	2.25135	Chitinase-3-like protein 1
P50995	ANXA11	1.46221	2.47907	Annexin A11
Q10588	BST1	1.46212	2.65778	ADP-ribosyl cyclase/cyclic ADP-ribose hydrolase 2
O75131	CPNE3	1.42889	2.59297	Copine-3
P08758	ANXA5	1.40146	2.00021	Annexin A5
P05164	MPO	1.3953	2.21506	Myeloperoxidase;Myeloperoxidase;89 kDa myeloperoxidase;84 kDa myeloperoxidase
P30740	SERPINB1	1.33571	2.336	Leukocyte elastase inhibitor
P09525	ANXA4	1.30135	2.78363	Annexin A4
P04839	CYBB	1.27582	2.56991	Cytochrome b-245 heavy chain
Q6P4A8	PLBD1	1.27493	2.31369	Phospholipase B-like 1;Phospholipase B-like 1 chain A;Phospholipase B-like 1 chain B;
P28676	GCA	1.26966	2.07099	Grancalcin
Q9H4A4	RNPEP	1.26217	2.37629	Aminopeptidase B
P01598		1.19649	2.0285	Ig kappa chain V-I region EU
P04003	C4BPA	1.18956	2.55134	C4b-binding protein alpha chain
Q8N6Q3	CD177	1.17008	2.05266	CD177 antigen
Q9H4M9	EHD1	1.15366	3.2711	EH domain-containing protein 1
P08697	SERPINF2	1.14608	2.74819	Alpha-2-antiplasmin
O75923	DYSF	1.14305	2.2842	Dysferlin
P48595	SERPINB10	1.13715	2.36673	Serpin B10
P12429	ANXA3	1.11982	2.46567	Annexin A3
P05090	APOD	1.09258	2.16951	Apolipoprotein D
P32926	DSG3	-1.02512	2.03364	Desmoglein-3
P18510	IL1RN	-1.04866	2.17885	Interleukin-1 receptor antagonist protein
P34096	RNASE4	-1.07434	2.01875	Ribonuclease 4
O43240	KLK10	-1.09609	2.0528	Kallikrein-10
Q96HE7	ERO1L	-1.1188	2.0028	ERO1-like protein alpha
P29034	S100A2	-1.12039	2.45289	Protein S100-A2
Q6ZVX7	NCCRP1	-1.17804	2.34232	F-box only protein 50
P60903	S100A10	-1.20078	2.08064	Protein S100-A10
P22528	SPRR1B	-1.21377	2.55079	Cornifin-B
P07476	IVL	-1.2389	2.16714	Involucrin
P02766	TTR	-1.26095	2.93435	Transthyretin
P47929	LGALS7	-1.37152	2.75984	Galectin-7
O95968	SCGB1D1	-1.38346	2.13859	Secretoglobin family 1D member 1
P52209	PGD	-1.39432	2.80245	6-phosphogluconate dehydrogenase, decarboxylating
P27482	CALML3	-1.40294	2.99559	Calmodulin-like protein 3
P22079	LPO	-1.41108	2.12656	Lactoperoxidase
P06753	TPM3	-1.41438	3.61035	Tropomyosin alpha-3 chain
Q06830	PRDX1	-1.43627	2.44428	Peroxiredoxin-1
P09211	GSTP1	-1.44437	2.01367	Glutathione S-transferase P
Q9HCY8	S100A14	-1.45414	3.26264	Protein S100-A14
Q6UWW0	LCN15	-1.48097	2.24925	Lipocalin-15
Q01469	FABP5	-1.48877	2.55336	Fatty acid-binding protein, epidermal
P02545	LMNA	-1.4959	2.79891	Prelamin-A/C;Lamin-A/C
P04075	ALDOA	-1.52079	2.19531	Fructose-bisphosphate aldolase A
P10909	CLU	-1.55317	2.02631	Clusterin;Clusterin beta chain;Clusterin alpha chain
P13639	EEF2	-1.6116	2.89052	Elongation factor 2
P63104	YWHAZ	-1.69441	3.2872	14-3-3 protein zeta/delta
P35321	SPRR1A	-1.69573	2.49155	Cornifin-A
P04792	HSPB1	-1.74777	2.64571	Heat shock protein beta-1
P07900	HSP90AA1	-1.74853	3.36649	Heat shock protein HSP 90-alpha
O75556	SCGB2A1	-1.77565	2.59089	Mammaglobin-B
P98088	MUC5AC	-1.8068	2.23965	Mucin-5AC
P26038	MSN	-1.83117	4.79659	Moesin
P04259	KRT6B	-1.88603	3.67565	Keratin, type II cytoskeletal 6B
P14923	JUP	-1.89857	3.06067	Junction plakoglobin
P10599	TXN	-1.90775	3.88917	Thioredoxin
O60437	PPL	-1.91811	4.41937	Periplakin
P28325	CST5	-1.95349	2.9326	Cystatin-D
P30838	ALDH3A1	-1.95721	4.99664	Aldehyde dehydrogenase, dimeric NADP-preferring
P22735	TGM1	-1.96588	3.0171	Protein-glutamine gamma-glutamyltransferase K
P23280	CA6	-1.98533	2.70616	Carbonic anhydrase 6
P61769	B2M	-2.0219	2.98872	Beta-2-microglobulin;Beta-2-microglobulin form pI 5.3
P22531	SPRR2E	-2.08545	3.04136	Small proline-rich protein 2E
Q96DR5	BPIFA2	-2.12782	2.97473	BPI fold-containing family A member 2
P02647	APOA1	-2.14676	3.25016	Apolipoprotein A-I;Proapolipoprotein A-I;Truncated apolipoprotein A-I
Q96DA0	ZG16B	-2.2396	2.65747	Zymogen granule protein 16 homolog B
A8K2U0	A2ML1	-2.26513	2.7699	Alpha-2-macroglobulin-like protein 1
Q8TAX7	MUC7	-2.35245	3.45398	Mucin-7
Q08188	TGM3	-2.36465	3.59942	Protein-glutamine gamma-glutamyltransferase E
P62805	H4C1	-2.39797	2.97156	Histone H4
P15924	DSP	-2.45778	3.3463	Desmoplakin
P19013	KRT4	-2.60684	3.18515	Keratin, type II cytoskeletal 4
Q9UBG3	CRNN	-2.63677	5.47556	Cornulin
P31947	SFN	-3.13916	6.59496	14-3-3 protein sigma
P31151	S100A7	-3.29321	7.95994	Protein S100-A7
Q9UBC9	SPRR3	-3.64533	4.94865	Small proline-rich protein 3
This data corresponds to the Volcano Plot graphic in Figure 4 of the main article.
