# Supplementary material for: Protein and Microbial Biomarkers in Sputum Discern Acute and Latent Tuberculosis in Investigation of Pastoral Ethiopian Cohort
Source: Front Cell Infect Microbiol. 2021 Jun 4;11:595554. doi: 10.3389/fcimb.2021.595554 (PMC8212885; doi:10.3389/fcimb.2021.595554)
Supplement: Supplementary file 6 [file Table_3.xlsx]

## Sheet: Data for Volcano Plot Fig 8
Supplementary Table 3: Quantitative protein differences comparing sputum proteomes from LTBI-diagnosed versus NCC cohorts
Accession	Gene Name	Fold change (LTBI/NCC), log2	p value, -log10	Protein names
Q9UBC9	SPRR3	1.80828	1.40714	Lamin-B1
P62805	H4C1	1.44786	1.56418	L-lactate dehydrogenase B chain
P20700	LMNB1	-1.47594	3.22555	Nucleobindin-1
O00584	RNASET2	-1.38764	2.24193	Translocator protein
Q02818	NUCB1	-1.37298	3.10824	Ribonuclease T2
P30536	TSPO	-1.32576	2.35367	Small proline-rich protein 3
Q08380	LGALS3BP	-1.3007	1.75454	Histone H4
P01011	SERPINA3	-1.29797	1.51279	Resistin
P08758	ANXA5	-1.29092	1.89454	Annexin A5
Q9HDC9	APMAP	-1.18251	1.43165	Galectin-3-binding protein
P11413	G6PD	-1.17973	1.34749	Poly(rC)-binding protein 1
P17931	LGALS3	-1.16025	1.39514	Phospholipase B-like 1;Phospholipase B-like 1 chain A;
Q6P4A8	PLBD1	-1.1581	1.59389	Alpha-1-antichymotrypsin;Alpha-1-antichymotrypsin His-Pro-less
P07602	PSAP	-1.15192	1.48132	Prosaposin;Saposin-A;Saposin-B-Val;Saposin-B;Saposin-C;Saposin-D
O75131	CPNE3	-1.11197	1.4172	Adipocyte plasma membrane-associated protein
P07195	LDHB	-1.07743	3.15146	Copine-3
P26447	S100A4	-1.06386	1.34976	Galectin-3
Q9HD89	RETN	-1.015	1.97549	Protein S100-A4
Q15365	PCBP1	-1.00196	1.67722	Glucose-6-phosphate 1-dehydrogenase
Q15080	NCF4	-0.788628	1.66875	40S ribosomal protein S16
P62249	RPS16	-0.648888	1.3057	Neutrophil cytosol factor 4
This data corresponds to the Volcano Plot graphic in Figure 8 of the main article.
