# Supplementary material for: Protein and Microbial Biomarkers in Sputum Discern Acute and Latent Tuberculosis in Investigation of Pastoral Ethiopian Cohort
Source: Front Cell Infect Microbiol. 2021 Jun 4;11:595554. doi: 10.3389/fcimb.2021.595554 (PMC8212885; doi:10.3389/fcimb.2021.595554)
Supplement: Supplementary file 7 [file Table_4.xlsx]

## Sheet: Diff Abundances of Taxa
Supplementary Table 4. Differentially abundant taxa from 16S rRNA taxonomy, OTUs and genus assignments comparing pulmonary TB (PTB) with latent infection (LTBI) specimens.
OUT No.	Base Mean	log2 Fold-Change	lfcSE	stat	p-value	p-value adj.	Kingdom	Phylum	Class	Order	Family	Genus	Species
Otu000029	3.65096	5.57647	0.774553	7.1996	6.04e-13	3.02e-11	Bacteria	Actinobacteria	Actinobacteria	Corynebacteriales	Mycobacteriaceae	Mycobacterium	NA
Otu000009	447.039	-1.66036	0.281274	-5.90301	3.57e-09	8.92e-08	Bacteria	Actinobacteria	Actinobacteria	Micrococcales	Micrococcaceae	Rothia	NA
Otu000016	3.37591	2.21841	0.472948	4.69061	2.72e-06	4.54e-05	Bacteria	Bacteroidetes	Bacteroidia	Bacteroidales	Prevotellaceae	Alloprevotella	NA
Otu000015	72.3091	1.36429	0.29664	4.59913	4.24e-06	5.3e-05	Bacteria	Actinobacteria	Coriobacteriia	Coriobacteriales	Coriobacteriaceae	Atopobium	NA
Otu000095	1.74113	2.19998	0.487605	4.51181	6.43e-06	6.43e-05	Bacteria	Tenericutes	Mollicutes	Mycoplasmatales	Mycoplasmataceae	Mycoplasma	NA
Otu000023	13.162	1.02937	0.346775	2.9684	0.00299357	0.0238814	Bacteria	Firmicutes	Bacilli	Lactobacillales	Aerococcaceae	Abiotrophia	NA
Otu000024	2.96392	-1.94911	0.664259	-2.93426	0.00334339	0.0238814	Bacteria	Actinobacteria	Actinobacteria	Corynebacteriales	Corynebacteriaceae Corynebacterium_1	Corynebacterium_1	NA
Otu000002	4168.22	-0.461362	0.163314	-2.82501	0.00472797	0.0262665	Bacteria	Firmicutes	Bacilli	Lactobacillales	Streptococcaceae	Streptococcus	NA
Otu000045	4.40752	1.54843	0.542394	2.85481	0.0043062	0.0262665	Bacteria	Bacteroidetes	Bacteroidia	Bacteroidales	Prevotellaceae	Prevotella_7	NA
Otu000013	82.8351	0.741386	0.269301	2.753	0.00590521	0.0289987	Bacteria	Firmicutes	Erysipelotrichia	Erysipelotrichales	Erysipelotrichaceae	Solobacterium	NA
Otu000008	143.064	1.15147	0.422155	2.7276	0.00637972	0.0289987	Bacteria	Proteobacteria	Gammaproteobacteria	Pasteurellales	Pasteurellaceae	Haemophilus	NA
Otu000131	1.15677	1.58496	0.605417	2.61796	0.00884582	0.0368576	Bacteria	Firmicutes	Clostridia	Clostridiales	Lachnospiraceae	Shuttleworthia	NA
Otu000022	52.3456	0.957673	0.38694	2.47499	0.0133241	0.047586	Bacteria	Proteobacteria	Betaproteobacteria	Neisseriales	Neisseriaceae	Neisseria	NA
Otu000032	1.37093	1.58001	0.63254	2.49788	0.0124939	0.047586	Bacteria	Cyanobacteria	Chloroplast	unclassified	unclassified	unclassified	NA
Otu000027	10.5075	-1.5162	0.621298	-2.44037	0.0146722	0.0489073	Bacteria	Firmicutes	Bacilli	Lactobacillales	Carnobacteriaceae	Dolosigranulum	NA
The Figure 10 in the main article is a graphic representation of the differential abundance calculations of Rothia in line 5 of this Table. The phyla are also displayed in Figure 9.
